# Supplementary material for: Patterns of change in coral reef communities of a remote Maldivian atoll revisited after eleven years
Source: PeerJ. 2023 Oct 24;11:e16071. doi: 10.7717/peerj.16071 (PMC10710173; doi:10.7717/peerj.16071)
Supplement: Table S2 [file peerj-11-16071-s003.odt]

Supplemental Information
Table S2. Results of student t-test applied on the cover of the 23 morphological benthic descriptors between two time periods (2009 vs 2020) in inner and outer reefs 


CAT
CAB
CAD
CAP


2009
2020
2009
2020
2009
2020
2009
2020


INNER
Mean
19.67
0.42
7.83
13.83
1.81
11.22
0.42
0.00

Variance
49.60
0.76
18.09
97.46
1.19
45.15
0.42
0.00

Observations
36.00
36.00
36.00
36.00
36.00
36.00
36.00
36.00

Pooled Variance
25.18
 
57.77
 
23.17
 
0.21
 

df
70.00
 
70.00
 
70.00
 
70.00
 

t Stat
16.27
 
-3.35
 
-8.30
 
3.85
 

P(T<=t) two-tail
1.72E-25
***
0.001
**
5.12E-12
***
2.57E-04
***

t Critical two-tail
1.99
 
1.99
 
1.99
 
1.99
 


OUTER

2009
2020
2009
2020
2009
2020
2009
2020

Mean
8.28
0.00
0.78
3.03
2.36
1.44
0.11
0.00

Variance
35.06
0.00
1.15
3.11
3.32
1.40
0.16
0.00

Observations
36.00
36.00
36.00
36.00
36.00
36.00
36.00
36.00

Pooled Variance
17.53
 
2.13
 
2.36
 
0.08
 

df
70.00
 
70.00
 
70.00
 
70.00
 

t Stat
8.39
 
-6.54
 
2.53
 
1.67
 

P(T<=t) two-tail
3.53E-12
***
8.57E-09
***
0.01
*
0.09
 

t Critical two-tail
1.99
 
1.99
 
1.99
 
1.99
 


CB
CE
CF
Cfu


2009
2020
2009
2020
2009
2020
2009
2020


INNER
Mean
4.03
2.89
4.39
12.08
0.58
3.33
0.00
1.97

Variance
1.63
6.56
4.53
64.99
1.22
43.54
0.00
1.11

Observations
36.00
36.00
36.00
36.00
36.00
36.00
36.00
36.00

Pooled Variance
4.09
 
34.76
 
22.38
 
0.56
 

df
70.00
 
70.00
 
70.00
 
70.00
 

t Stat
2.39
 
-5.54
 
-2.47
 
-11.21
 

P(T<=t) two-tail
0.02
*
5.04E-07
***
0.02
*
2.75E-17
***

t Critical two-tail
1.99
 
1.99
 
1.99
 
1.99
 


OUTER

2009
2020
2009
2020
2009
2020
2009
2020

Mean
13.28
14.17
10.03
5.14
1.06
0.00
1.53
0.92

Variance
7.29
37.00
18.37
12.07
1.25
0.00
1.68
0.31

Observations
36.00
36.00
36.00
36.00
36.00
36.00
36.00
36.00

Pooled Variance
22.15
 
15.22
 
0.63
 
1.00
 

df
70.00
 
70.00
 
70.00
 
70.00
 

t Stat
-0.80
 
5.32
 
5.66
 
2.60
 

P(T<=t) two-tail
0.42
 
1.2E-06
***
3.14E-07
***
0.01
*

t Critical two-tail
1.99
 
1.99
 
1.99
 
1.99
 


CG
MC
H
SA


2009
2020
2009
2020
2009
2020
2009
2020


INNER
Mean
8.42
6.69
0.17
7.03
0.00
0.00
0.19
0.00

Variance
1.74
5.30
0.49
22.54
0.00
0.00
0.50
0.00

Observations
36.00
36.00
36.00
36.00
36.00
36.00
36.00
36.00

Pooled Variance
3.52
 
11.51
 
0.00
 
0.25
 

df
70.00
 
70.00
 
70.00
 
70.00
 

t Stat
3.89
 
-8.58
 
65535.00
 
1.64
 

P(T<=t) two-tail
2.22E-04
***
1.57E-12
***
#NUM!
 
0.1
 

t Critical two-tail
1.99
 
1.99
 
1.99
 
1.99
 


OUTER

2009
2020
2009
2020
2009
2020
2009
2020

Mean
8.19
7.78
0.33
6.03
0.50
0.00
0.00
0.00

Variance
2.68
6.52
0.91
9.34
0.77
0.00
0.00
0.00

Observations
36.00
36.00
36.00
36.00
36.00
36.00
36.00
36.00

Pooled Variance
4.60
 
5.13
 
0.39
 
0.00
 

df
70.00
 
70.00
 
70.00
 
70.00
 

t Stat
0.82
 
-10.67
 
3.42
 
65535.00
 

P(T<=t) two-tail
0.41
 
2.53E-16
***
0.001
**
#NUM!
 

t Critical two-tail
1.99
 
1.99
 
1.99
 
1.99
 


SP
SZ
TR
TU


2009
2020
2009
2020
2009
2020
2009
2020


INNER
Mean
3.61
1.42
0.83
0.19
0.11
0.00
1.06
0.28

Variance
4.70
1.74
0.89
0.50
0.16
0.00
0.40
0.38

Observations
36.00
36.00
36.00
36.00
36.00
36.00
36.00
36.00

Pooled Variance
3.22
 
0.69
 
0.08
 
0.39
 

df
70.00
 
70.00
 
70.00
 
70.00
 

t Stat
5.19
 
3.25
 
1.67
 
5.30
 

P(T<=t) two-tail
1.97E-06
***
0.002
**
0.09
 
1.27E-06
***

t Critical two-tail
1.99
 
1.99
 
1.99
 
1.99
 


OUTER

2009
2020
2009
2020
2009
2020
2009
2020

Mean
0.92
0.67
2.00
1.08
0.08
0.00
0.00
0.00

Variance
2.02
0.63
3.26
2.19
0.08
0.00
0.00
0.00

Observations
36.00
36.00
36.00
36.00
36.00
36.00
36.00
36.00

Pooled Variance
1.33
 
2.73
 
0.04
 
0.00
 

df
70.00
 
70.00
 
70.00
 
70.00
 

t Stat
0.92
 
2.36
 
1.78
 
65535.00
 

P(T<=t) two-tail
0.36
 
0.02
*
0.08
 
#NUM!
 

t Critical two-tail
1.99
 
1.99
 
1.99
 
1.99
 


V
W
CA
AF


2009
2020
2009
2020
2009
2020
2009
2020


INNER
Mean
0.14
0.14
0.17
0.00
3.17
2.58
1.33
3.42

Variance
0.12
0.18
0.14
0.00
4.43
1.16
1.60
2.14

Observations
36.00
36.00
36.00
36.00
36.00
36.00
36.00
36.00

Pooled Variance
0.15
 
0.07
 
2.80
 
1.87
 

df
70.00
 
70.00
 
70.00
 
70.00
 

t Stat
0.00
 
2.65
 
1.48
 
-6.47
 

P(T<=t) two-tail
1
 
0.01
 
0.14
 
1.15E-08
 

t Critical two-tail
1.99
 
1.99
 
1.99
 
1.99
 


OUTER

2009
2020
2009
2020
2009
2020
2009
2020

Mean
0.00
0.08
0.19
0.44
10.36
13.14
3.67
1.39

Variance
0.00
0.08
0.16
0.37
9.09
17.32
3.83
1.73

Observations
36.00
36.00
36.00
36.00
36.00
36.00
36.00
36.00

Pooled Variance
0.04
 
0.26
 
13.21
 
2.78
 

df
70.00
 
70.00
 
70.00
 
70.00
 

t Stat
-1.78
 
-2.06
 
-3.24
 
5.80
 

P(T<=t) two-tail
0.08
 
0.04
 
0.002
 
1.78E-07
 

t Critical two-tail
1.99
 
1.99
 
1.99
 
1.99
 


R
RK
S


2009
2020
2009
2020
2009
2020


INNER
Mean
10.33
9.81
17.00
14.89
14.75
7.81

Variance
12.00
19.76
13.14
37.64
107.74
2.50

Observations
36.00
36.00
36.00
36.00
36.00
36.00

Pooled Variance
15.88
 
25.39
 
55.12
 

df
70.00
 
70.00
 
70.00
 

t Stat
0.56
 
1.78
 
3.97
 

P(T<=t) two-tail
0.57
 
0.08
 
1.73E-04
 

t Critical two-tail
1.99
 
1.99
 
1.99
 


OUTER

2009
2020
2009
2020
2009
2020

Mean
14.53
14.58
20.25
21.92
1.56
8.19

Variance
6.26
40.65
16.02
41.79
0.48
7.13

Observations
36.00
36.00
36.00
36.00
36.00
36.00

Pooled Variance
23.45
 
28.91
 
3.81
 

df
70.00
 
70.00
 
70.00
 

t Stat
-0.05
 
-1.32
 
-14.43
 

P(T<=t) two-tail
0.96
 
0.19
 
1.14E-22
 

t Critical two-tail
1.99
 
1.99
 
1.99
 
